# Supplementary material for: Microcalorimetric Investigations of Reversible Staphylococcal Enterotoxin Unfolding
Source: Toxins (Basel). 2022 Aug 15;14(8):554. doi: 10.3390/toxins14080554 (PMC9414061; doi:10.3390/toxins14080554)
Supplement: Supplementary file 1 [file toxins-14-00554-s001.zip]

Archive with 1 entries (1 files):
- toxins-1838143-supplementary.pdf
